# Supplementary material for: Andrographolide contributes to spinal cord injury repair via inhibition of apoptosis, oxidative stress and inflammation
Source: Front Pharmacol. 2022 Oct 7;13:949502. doi: 10.3389/fphar.2022.949502 (PMC9585304; doi:10.3389/fphar.2022.949502)
Supplement: Supplementary file 1 [file DataSheet1.ZIP]

Archive with 178 entries (132 files):
- raw data/
- raw data/Fig.1/
- raw data/Fig.1/HE/
- raw data/Fig.1/HE/SCI+Andro.jpg
- raw data/Fig.1/HE/SCI+NS.jpg
- raw data/Fig.1/HE/SCI.jpg
- raw data/Fig.1/HE/Sham.jpg
- raw data/Fig.1/Nissl/
- raw data/Fig.1/Nissl/SCI+Andro.jpg
- raw data/Fig.1/Nissl/SCI+NS.jpg
- raw data/Fig.1/Nissl/SCI.jpg
- raw data/Fig.1/Nissl/Sham.jpg
- raw data/Fig.1/raw data.xls
- raw data/Fig.2/
- raw data/Fig.2/Tunel/
- raw data/Fig.2/Tunel/SCI/
- raw data/Fig.2/Tunel/SCI+Andro/
- raw data/Fig.2/Tunel/SCI+Andro/1.jpg
- raw data/Fig.2/Tunel/SCI+Andro/2.jpg
- raw data/Fig.2/Tunel/SCI+Andro/3.jpg
- raw data/Fig.2/Tunel/SCI+Andro/═╝╧±_51963.jpg
- raw data/Fig.2/Tunel/SCI+Andro/═╝╧±_51973.jpg
- raw data/Fig.2/Tunel/SCI+NS/
- raw data/Fig.2/Tunel/SCI+NS/1.jpg
- raw data/Fig.2/Tunel/SCI+NS/2.jpg
- raw data/Fig.2/Tunel/SCI+NS/3.jpg
- raw data/Fig.2/Tunel/SCI+NS/═╝╧±_51960.jpg
- raw data/Fig.2/Tunel/SCI+NS/═╝╧±_51979.jpg
- raw data/Fig.2/Tunel/SCI/1.jpg
- raw data/Fig.2/Tunel/SCI/2.jpg
- raw data/Fig.2/Tunel/SCI/3.jpg
- raw data/Fig.2/Tunel/SCI/═╝╧±_51959.jpg
- raw data/Fig.2/Tunel/SCI/═╝╧±_51999.jpg
- raw data/Fig.2/Tunel/Sham/
- raw data/Fig.2/Tunel/Sham/1.jpg
- raw data/Fig.2/Tunel/Sham/2.jpg
- raw data/Fig.2/Tunel/Sham/3.jpg
- raw data/Fig.2/Tunel/Sham/═╝╧±_51955.jpg
- raw data/Fig.2/Tunel/Sham/═╝╧±_51956.jpg
- raw data/Fig.2/Western blot images/
- raw data/Fig.2/Western blot images/Bax.tif
- raw data/Fig.2/Western blot images/Bcl-2.tif
- raw data/Fig.2/Western blot images/Cleaved caspase-3.tif
- raw data/Fig.2/Western blot images/GAPDH.tif
- raw data/Fig.3/
- raw data/Fig.3/Western blot images/
- raw data/Fig.3/Western blot images/NF-a╩B/
- raw data/Fig.3/Western blot images/NF-a╩B/GAPDH.tif
- raw data/Fig.3/Western blot images/NF-a╩B/Ia╩Ba┴.tif
- raw data/Fig.3/Western blot images/NF-a╩B/NF-a╩B.tif
- raw data/Fig.3/Western blot images/NF-a╩B/p-Ia╩Ba┴.tif
- raw data/Fig.3/Western blot images/NF-a╩B/p-NF-a╩B.tif
- raw data/Fig.3/Western blot images/Nrf2-HO1/
- raw data/Fig.3/Western blot images/Nrf2-HO1/GAPDH.tif
- raw data/Fig.3/Western blot images/Nrf2-HO1/HO-1.tif
- raw data/Fig.3/Western blot images/Nrf2-HO1/Nrf-2.tif
- raw data/Fig.4/
- raw data/Fig.4/CD68/
- raw data/Fig.4/CD68/Andro+SCI/
- raw data/Fig.4/CD68/Andro+SCI/1.jpg
- raw data/Fig.4/CD68/Andro+SCI/2.jpg
- raw data/Fig.4/CD68/Andro+SCI/3.jpg
- raw data/Fig.4/CD68/Andro+SCI/4.jpg
- raw data/Fig.4/CD68/SCI/
- raw data/Fig.4/CD68/SCI+NS/
- raw data/Fig.4/CD68/SCI+NS/1.jpg
- raw data/Fig.4/CD68/SCI+NS/2.jpg
- raw data/Fig.4/CD68/SCI+NS/3.jpg
- raw data/Fig.4/CD68/SCI+NS/4.jpg
- raw data/Fig.4/CD68/SCI/1.jpg
- raw data/Fig.4/CD68/SCI/2.jpg
- raw data/Fig.4/CD68/SCI/3.jpg
- raw data/Fig.4/CD68/SCI/4.jpg
- raw data/Fig.4/CD68/Sham/
- raw data/Fig.4/CD68/Sham/1.jpg
- raw data/Fig.4/CD68/Sham/2.jpg
- raw data/Fig.4/CD68/Sham/3.jpg
- raw data/Fig.4/CD68/Sham/4-▒Ω│▀.jpg
- raw data/Fig.4/Iba-1/
- raw data/Fig.4/Iba-1/Andro+SCI/
- raw data/Fig.4/Iba-1/Andro+SCI/1.jpg
- raw data/Fig.4/Iba-1/Andro+SCI/2.jpg
- raw data/Fig.4/Iba-1/Andro+SCI/3.jpg
- raw data/Fig.4/Iba-1/Andro+SCI/4.jpg
- raw data/Fig.4/Iba-1/SCI/
- raw data/Fig.4/Iba-1/SCI+NS/
- raw data/Fig.4/Iba-1/SCI+NS/1.jpg
- raw data/Fig.4/Iba-1/SCI+NS/2.jpg
- raw data/Fig.4/Iba-1/SCI+NS/3.jpg
- raw data/Fig.4/Iba-1/SCI+NS/4.jpg
- raw data/Fig.4/Iba-1/SCI/1.jpg
- raw data/Fig.4/Iba-1/SCI/2.jpg
- raw data/Fig.4/Iba-1/SCI/3.jpg
- raw data/Fig.4/Iba-1/SCI/4.jpg
- raw data/Fig.4/Iba-1/Sham/
- raw data/Fig.4/Iba-1/Sham/1.jpg
- raw data/Fig.4/Iba-1/Sham/2.jpg
- raw data/Fig.4/Iba-1/Sham/3.jpg
- raw data/Fig.4/Iba-1/Sham/4.jpg
- raw data/Fig.5/
- raw data/Fig.5/IF/
- raw data/Fig.5/IF/SCI/
- raw data/Fig.5/IF/SCI+Andro/
- raw data/Fig.5/IF/SCI+Andro/1.jpg
- raw data/Fig.5/IF/SCI+Andro/2.jpg
- raw data/Fig.5/IF/SCI+Andro/3.jpg
- raw data/Fig.5/IF/SCI+Andro/4.jpg
- raw data/Fig.5/IF/SCI+Andro/5.jpg
- raw data/Fig.5/IF/SCI+NS/
- raw data/Fig.5/IF/SCI+NS/1.jpg
- raw data/Fig.5/IF/SCI+NS/2.jpg
- raw data/Fig.5/IF/SCI+NS/3.jpg
- raw data/Fig.5/IF/SCI+NS/4.jpg
- raw data/Fig.5/IF/SCI+NS/5.jpg
- raw data/Fig.5/IF/SCI/0.jpg
- raw data/Fig.5/IF/SCI/1.jpg
- raw data/Fig.5/IF/SCI/2.jpg
- raw data/Fig.5/IF/SCI/3.jpg
- raw data/Fig.5/IF/SCI/║╧.jpg
- raw data/Fig.5/IF/Sham/
- raw data/Fig.5/IF/Sham/1.jpg
- raw data/Fig.5/IF/Sham/2.jpg
- raw data/Fig.5/IF/Sham/3.jpg
- raw data/Fig.5/IF/Sham/4.jpg
- raw data/Fig.5/IF/Sham/5-.jpg
- raw data/Fig.5/Western blot images/
- raw data/Fig.5/Western blot images/GAP43.tif
- raw data/Fig.5/Western blot images/GAPDH.tif
- raw data/Fig.5/Western blot images/GFAP.tif
- raw data/Fig.6/
- raw data/Fig.6/IF/
- raw data/Fig.6/IF/SCI/
- raw data/Fig.6/IF/SCI+Andro/
- raw data/Fig.6/IF/SCI+Andro/1.jpg
- raw data/Fig.6/IF/SCI+Andro/2.jpg
- raw data/Fig.6/IF/SCI+Andro/3.jpg
- raw data/Fig.6/IF/SCI+Andro/4.jpg
- raw data/Fig.6/IF/SCI+Andro/5.jpg
- raw data/Fig.6/IF/SCI+NS/
- raw data/Fig.6/IF/SCI+NS/1.jpg
- raw data/Fig.6/IF/SCI+NS/2.jpg
- raw data/Fig.6/IF/SCI+NS/3.jpg
- raw data/Fig.6/IF/SCI+NS/4.jpg
- raw data/Fig.6/IF/SCI+NS/5.jpg
- raw data/Fig.6/IF/SCI/1.jpg
- raw data/Fig.6/IF/SCI/2.jpg
- raw data/Fig.6/IF/SCI/3.jpg
- raw data/Fig.6/IF/SCI/4.jpg
- raw data/Fig.6/IF/SCI/5.jpg
- raw data/Fig.6/IF/Sham/
- raw data/Fig.6/IF/Sham/1-.jpg
- raw data/Fig.6/IF/Sham/2-.jpg
- raw data/Fig.6/IF/Sham/3-.jpg
- raw data/Fig.6/IF/Sham/4-.jpg
- raw data/Fig.6/IF/Sham/5-.jpg
- raw data/Fig.6/Western blot images/
- raw data/Fig.6/Western blot images/GAPDH.tif
- raw data/Fig.6/Western blot images/GFAP.tif
- raw data/Fig.6/Western blot images/MBP.tif
- raw data/Fig.7/
- raw data/Fig.7/TUNEL/
- raw data/Fig.7/TUNEL/Control/
- raw data/Fig.7/TUNEL/Control/1.tif
- raw data/Fig.7/TUNEL/Control/2.tif
- raw data/Fig.7/TUNEL/Control/3.tif
- raw data/Fig.7/TUNEL/LPS/
- raw data/Fig.7/TUNEL/LPS+Andro/
- raw data/Fig.7/TUNEL/LPS+Andro/1.tif
- raw data/Fig.7/TUNEL/LPS+Andro/2.tif
- raw data/Fig.7/TUNEL/LPS+Andro/3.tif
- raw data/Fig.7/TUNEL/LPS/1.tif
- raw data/Fig.7/TUNEL/LPS/2.tif
- raw data/Fig.7/TUNEL/LPS/3.tif
- raw data/Fig.7/Western blot images/
- raw data/Fig.7/Western blot images/Bax.tif
- raw data/Fig.7/Western blot images/Bcl2.tif
- raw data/Fig.7/Western blot images/Cleaved caspase-3.tif
- raw data/Fig.7/Western blot images/GAPDH.tif
