# Supplementary material for: Andrographolide contributes to spinal cord injury repair via inhibition of apoptosis, oxidative stress and inflammation
Source: Front Pharmacol. 2022 Oct 7;13:949502. doi: 10.3389/fphar.2022.949502 (PMC9585304; doi:10.3389/fphar.2022.949502)
Supplement: Supplementary file 1 [file DataSheet1.ZIP › raw data/Fig.1/raw data.xls]

## Sheet: Sheet1
1.Spinal cord water contents
Sham	SCI	SCI+NS	SCI+Andro
69	78	77	74
66	79	78	73
68	81	80	71
2.BBB scores
Time(Days)Sham	Sham												SCI												SCI+NS												SCI+Andro
1	21	21	21	21	21	21	21	21	21	21	21	21	0	0	0	0	0	0	0	0	0	0	0	0	0	0	0	0	0	0	0	0	0	0	0	0	0	0	0	0	0	0	0	0	0	0	0	0
7	21	21	21	21	21	21	21	21	21	21	21	21	3	4	5	3	4	5	4	5	4	3	4	5	5	3	5	5	4	4	5	4	5	5	5	4	6	5	6	5	6	6	7	6	6	7	5	6
14	21	21	21	21	21	21	21	21	21	21	21	21	6	5	7	6	6	5	4	6	6	5	4	7	7	4	7	5	6	8	5	5	6	6	6	6	10	9	9	8	10	10	9	8	10	10	8	11
21	21	21	21	21	21	21	21	21	21	21	21	21	7	8	7	6	7	5	6	6	7	7	7	7	7	8	8	7	7	6	8	6	8	6	6	9	12	11	12	12	12	13	14	14	13	13	12	13
28	21	21	21	21	21	21	21	21	21	21	21	21	9	9	9	8	8	8	10	7	11	8	9	8	8	8	8	9	9	9	7	9	9	7	7	7	13	14	15	15	14	14	12	12	12	13	14	14
3.Cavity area
Sham	SCI	SCI+NS	SCI+Andro
1	50	45	24
0	55	54	21
2	60	50	16
4.The number of survived neurons
Sham	SCI	SCI+NS	SCI+Andro
37	6	7	22
43	4	5	23
41	5	6	28
